# Supplementary material for: MRI Assessment of Changes in Tumor Vascularization during Neoadjuvant Anti-Angiogenic Treatment in Locally Advanced Breast Cancer Patients
Source: Cancers (Basel). 2023 Sep 21;15(18):4662. doi: 10.3390/cancers15184662 (PMC10526130; doi:10.3390/cancers15184662)
Supplement: Supplementary file 1 [file cancers-15-04662-s001.zip]

Archive with 1 entries (1 files):
- cancers-2565843-supplementary.pdf
